# Supplementary material for: Heat-Responsive Photosynthetic and Signaling Pathways in Plants: Insight from Proteomics
Source: Int J Mol Sci. 2017 Oct 20;18(10):2191. doi: 10.3390/ijms18102191 (PMC5666872; doi:10.3390/ijms18102191)
Supplement: Supplementary file 1 [file ijms-18-02191-s001.zip]

Archive with 3 entries (2 files):
- ijms-225429-supplementary/
- ijms-225429-supplementary/Table S1.xlsx
- ijms-225429-supplementary/Table S2.xlsx
