# Supplementary material for: Heat-Responsive Photosynthetic and Signaling Pathways in Plants: Insight from Proteomics
Source: Int J Mol Sci. 2017 Oct 20;18(10):2191. doi: 10.3390/ijms18102191 (PMC5666872; doi:10.3390/ijms18102191)
Supplement: Supplementary file 1 [file ijms-18-02191-s001.zip › ijms-225429-supplementary/Table S1.xlsx]

## Sheet: Sheet1
	Table S1. Heat stress-responsive proteins involved in photosynthesis and signaling identified by proteomic studies.
	Name of unique proteins/protein families(Ups/UPFs)	Abbreviation	Protein names in original research articles	Accession Number	Treatment and protein change pattern	Species	Tissues	References
	01 Photosynthesis
	1.1 Photoreaction
	Magnesium chelatase subunit	CHLI	Magnesium chelatase subunit of protochlorophyllide reductase	gi|224179515	35℃ 90% relative humidity 6h↑;12h↑;24h↑	Portulaca oleracea	leaf	Yang et al., 2012
			Magnesium-chelatase subunit chlI, chloroplast precursor	F6HM73	43℃ 6h ↓; 25℃ recovery 4d ↓	Vitis vinifera	leaf	Liu et al. 2014
	Chlorophyll a/b binding protein	LHC	Chlorophyll a/b binding protein 1B, chloroplastic-like	gi|565405260	42°C 2h↓	Hordeum spontaneum	leaf	Ashoub et al., 2015
			Type I chlorophyll a/b-binding protein b	gi|13676406	42°C 2h↓	Hordeum spontaneum	leaf	Ashoub et al., 2015
			Light-harvesting chlorophyll a/b binding protein LHCb2	gi|56809381|	55 °C 4h↓	Agave americana	leaf chloroplast	Shakeel et al., 2013
			Chlorophyll a/b binding protein, chloroplast precursor (LHCII type I)	gi|115796|	55 °C 4h↑	Agave americana	leaf chloroplast	Shakeel et al., 2013
			Chlorophyll a/b binding protein	gi|50839002|	55 °C 4h↑	Agave americana	leaf chloroplast	Shakeel et al., 2013
			Chlorophyll a/b binding protein type II	gi|16805332|	55 °C 4h↑	Agave americana	leaf chloroplast	Shakeel et al., 2013
			Chlorophyll a/b-binding protein	EMS50798	38◦C 24h ↑	Pinellia ternata	leaf	Zhu et al., 2013
			Chlorophyll a/b-binding protein	EMS50798	38 ◦C 24 h ↑	Pinellia ternata	leaf	Zhu et al., 2013
			Chlorophyll a-b binding protein of LHCII type III, chloroplastic	P27523	36 ℃/32 ℃ day/night 7d↑	Hordeum vulgare	leaf	Rollins et al. 2013
			Putative light-harvesting chlorophyll-protein complex II subunit B1, LHCB1.4	A5BPB2	43℃ 6h ↓; 25℃ recovery 4d ↓	Vitis vinifera	leaf	Liu et al. 2014
			Chlorophyll a/b-binding protein 1, chloroplastic, LHCB1.3	A5B5I4	43℃ 6h ↓	Vitis vinifera	leaf	Liu et al. 2014
			Photosystem II light harvesting complex protein 2.1, LHCB2.1	A5ASG6	25℃ recovery 4d ↑	Vitis vinifera	leaf	Liu et al. 2014
			Chlorophyll a/b binding protein	gi|3293555	40 ℃ 24 h↑; 48 h↑; 72 h↑	Medicago sativa	leaf	Li et al, 2013
			Chlorophyll a/b binding protein	gi|357495319	40 ℃ 24 h↑; 48 h↑; 72 h↓	Medicago sativa	leaf	Li et al, 2013
			Chlorophyll a/b binding protein	gi|357495319	40 ℃ 24 h↑; 48 h↑; 72 h↑	Medicago sativa	leaf	Li et al, 2013
	Oxygen-evolving enhancer protein	OEE	Oxygen-evolving enhancer protein 1	P14226	40℃ 75% relative humidity12h↓	Glycine max	stem	Ahsan et al., 2010
			Photosystem II oxygen-evolving complex protein 1 precursor	gi|7489040|	55 °C 4h↑	Agave americana	leaf chloroplast	Shakeel et al., 2013
			Oxygen-evolving enhancer protein 1, chloroplastic	11133881	55℃ 5h ↓	Miscanthus sinensis	leaf	Sharmin et al., 2013
			Oxygen-evolving enhancer protein 1, chloroplastic	gi|326487308	35◦C/26◦C day/night 5d,‘810'↑	Triticum aestivum	leaf	Wang et al., 2015
			Oxygen-evolving complex protein 1	2002393A	35℃ 48h↓;40℃ 48h↓;45℃ 48h↓	Oryza sativa	leaf	Han et al., 2009
			OEE1	P12359	42/35℃ 48h↓	Carissa spinarum	leaf	Zhang et al.,2010
			OEE1	P23322	42/35℃ 48h↓120h↓	Carissa spinarum	leaf	Zhang et al.,2010
			OEE1	P23322	42/35℃ 48h↓120h↓	Carissa spinarum	leaf	Zhang et al.,2010
			Oxygen-evolving complex protein 1		40 ℃/35 ℃ day/night, 10d, A. stolonifera↓	Agrostis stolonifera	leaf	Xu et al., 2010
			Oxygen-evolving complex protein 1		40 ℃/35 ℃ day/night, 2d, A. scabra ↓	Agrostis scabra	leaf	Xu et al., 2010
			Oxygen-evolving complex protein 1		40 ℃/35 ℃ day/night, 10d, A. scabra ↓	Agrostis scabra	leaf	Xu et al., 2010
			Oxygen-evolving complex protein 1		40 ℃/35 ℃ day/night, 2d, A. stolonifera↓	Agrostis stolonifera	leaf	Xu et al., 2010
			Oxygen-evolving complex protein 1		40 ℃/35 ℃ day/night, 10d, A. stolonifera↓	Agrostis stolonifera	leaf	Xu et al., 2010
			Oxygen-evolving complex protein 1		40 ℃/35 ℃ day/night, 2d, A. scabra ↓	Agrostis scabra	leaf	Xu et al., 2010
			Oxygen-evolving complex protein 1		40 ℃/35 ℃ day/night, 10d, A. scabra ↓	Agrostis scabra	leaf	Xu et al., 2010
			Oxygen-evolving enhancer protein 1-1, chloroplastic	P23321	40 ℃ 6h↓	Arabidopsis thaliana	leaf	Rocco et al., 2013
			Oxygen-evolving enhancer protein 1-1, chloroplastic	P23321	40 ℃ 6h↓	Arabidopsis thaliana	leaf	Rocco et al., 2013
			Oxygen-evolving enhancer protein 2		40 ℃/35 ℃ day/night, 2d, A. scabra ↑	Agrostis scabra	leaf	Xu et al., 2010
			Oxygen-evolving enhancer protein 2		40 °C 12h↓; 24h↓	Raphanus sativus	leaf	Zhang et al., 2013
			Oxygen-evolving enhancer protein 2–1, chloroplastic	Q42029	40 ℃ 6h↓	Arabidopsis thaliana	leaf	Rocco et al., 2013
			Oxygen-evolving enhancer protein 2–1, chloroplastic	Q42029	40 ℃ 6h↓	Arabidopsis thaliana	leaf	Rocco et al., 2013
			Oxygen-evolving enhancer protein 2	P29795	40 °C 12h↓	Glycine max	leaf	Ahsan et al., 2010
			Oxygen-evolving enhancer protein 2	P29795	40℃ 75% relative humidity12h↓	Glycine max	leaf	Ahsan et al., 2010
			Oxygen-evolving enhancer protein 2, chloroplastic	Q00434	36 ℃/32 ℃ day/night 7d↑	Hordeum vulgare	leaf	Rollins et al. 2013
			Oxygen-evolving enhancer protein 2, chloroplastic	Q00434	36 ℃/32 ℃ day/night 7d↑	Hordeum vulgare	leaf	Rollins et al. 2013
			Oxygen-evolving enhancer protein	gi|357494079	40 ℃ 24 h↑; 48 h↑; 72 h↑	Medicago sativa	leaf	Li et al, 2013
			Oxygen-evolving enhancer protein	gi|358344003	40 ℃ 24 h↓; 48 h↑; 72 h↑	Medicago sativa	leaf	Li et al, 2013
	Photosystem II	PsbA	Photosystem II protein D1, PsbA (D1)	B6VJV1	43℃ 6h ↓; 25℃ recovery 4d ↑	Vitis vinifera	leaf	Liu et al. 2014
		PsbP	23 kDa polypeptide of photosystem II	AAC98778	35℃ 48h↓;40℃ 48h↓;45℃ 48h↓	Oryza sativa	leaf	Han et al., 2009
		PsbO	Putative 33 kDa oxygen-evolving protein of photosystem II	BAB64069	35℃ 48h↓;40℃ 48h↓;45℃ 48h↓	Oryza sativa	leaf	Han et al., 2009
		PsbS	Photosystem II 22 kDa protein, PsbS, chloroplast precursor	E0CR63	25℃ recovery 4d ↑	Vitis vinifera	leaf	Liu et al. 2014
		PsbR	Photosystem II 10 kDa polypeptide, PsbR, chloroplastic	A5AWT3	43℃ 6h ↑; 25℃ recovery 4d ↑	Vitis vinifera	leaf	Liu et al. 2014
			Photosystem II 10 kDa polypeptide	NP_001061210	45°C, 24h↓	Oryza meridionalis	Leaf blades	Scafaro et al., 2010
	Photosystem I	PsaA	P700 chlorophyll a apoprotein	gi|12136|	55 °C 4h↑	Agave americana	leaf chloroplast	Shakeel et al., 2013
			Photosystem I subunit A	gi|22091491|	55 °C 4h↓	Agave americana	leaf chloroplast	Shakeel et al., 2013
			photosystem I P700 apoprotein A1, PsaA	Q0ZJ20	43℃ 6h ↓; 25℃ recovery 4d ↑	Vitis vinifera	leaf	Liu et al. 2014
		PsaB	Photosystem I P700 apoprotein A2	gi|69217742|	55 °C 4h↑	Agave americana	leaf chloroplast	Shakeel et al., 2013
		PsaD	Putative photosystem I reaction center subunit II precursor	gi|7269762|	55 °C 4h↑	Agave americana	leaf chloroplast	Shakeel et al., 2013
			Photosystem I subunit II precursor	gi|5732201|	55 °C 4h↓	Agave americana	leaf chloroplast	Shakeel et al., 2013
			Photosystem I reaction center subunit II-2, chloroplastic	Q9SA56	40 ℃ 6h↓	Arabidopsis thaliana	leaf	Rocco et al., 2013
			Photosystem I reaction center subunit II-2, chloroplastic	Q9SA56	40 ℃ 6h↓	Arabidopsis thaliana	leaf	Rocco et al., 2013
			Photosystem I reaction center subunit II, PsaD, chloroplast precursor	A5AEB4	25℃ recovery 4d ↓	Vitis vinifera	leaf	Liu et al. 2014
			Photosystem I reaction center subunit II	gi|357480841	40 ℃ 24 h↑; 48 h↑; 72 h↓	Medicago sativa	leaf	Li et al, 2013
			Photosystem I reaction center subunit II	gi|357480841	40 ℃ 24 h↑; 48 h↑; 72 h↓	Medicago sativa	leaf	Li et al, 2013
			Photosystem I reaction center subunit II	gi|357480841	40 ℃ 24 h↑; 48 h↑; 72 h↑	Medicago sativa	leaf	Li et al, 2013
			Photosystem I reaction center subunit II	gi|357480841	40 ℃ 24 h↑; 48 h↑; 72 h↑	Medicago sativa	leaf	Li et al, 2013
		PsaE	PSI reaction center subunit IV, (PSI-E)		40 ℃/35 ℃ day/night, 10d, A. stolonifera↓	Agrostis stolonifera	leaf	Xu et al., 2010
			PSI reaction center subunit IV, (PSI-E)		40 ℃/35 ℃ day/night, 10d, A. scabra ↓	Agrostis scabra	leaf	Xu et al., 2010
		PsaN	Photosystem I subunit N (PSI-N)		40 ℃/35 ℃ day/night, 10d, A. scabra ↓	Agrostis scabra	leaf	Xu et al., 2010
			PSI protein 9 KD	gi|18389523|	55 °C 4h↓	Agave americana	leaf chloroplast	Shakeel et al., 2013
			Photosystem I reaction center subunit N, PsaN	F6I0D9	43℃ 6h ↑; 25℃ recovery 4d ↓	Vitis vinifera	leaf	Liu et al. 2014
		PsaL	Photosystem I reaction center subunit XI, PsaL, chloroplastic	A5AW35	43℃ 6h ↓	Vitis vinifera	leaf	Liu et al. 2014
		PsaF	Photosystem I reaction center subunit III, chloroplast precursor, PsaF	A5B2H3	43℃ 6h ↑	Vitis vinifera	leaf	Liu et al. 2014
		PsaH	Photosystem I reaction center subunit VI, PsaH	A5BHE6	43℃ 6h ↑; 25℃ recovery 4d ↑	Vitis vinifera	leaf	Liu et al. 2014
	1.2 Calvin cycle
	Carbonic anhydrase	CA	Carbonic anhydrase	P17067	40 °C 12h↓	Glycine max	leaf	Ahsan et al., 2010
			Carbonic anhydrase	AAD27876	40 °C 12h↓	Glycine max	leaf	Ahsan et al., 2010
			Carbonic anhydrase	AAD27876	40 °C 12h↓	Glycine max	leaf	Ahsan et al., 2010
			Carbonic anhydrase	AAD27876	40 °C 12h↓	Glycine max	leaf	Ahsan et al., 2010
			Carbonic anhydrase	AAD27876	40 °C 12h↓	Glycine max	leaf	Ahsan et al., 2010
			Carbonic anhydrase, chloroplast precursor		40 ℃/35 ℃ day/night, 2d, A. stolonifera↑	Agrostis stolonifera	leaf	Xu et al., 2010
			Carbonic anhydrase, chloroplast precursor		40 ℃/35 ℃ day/night, 10d, A. stolonifera↑	Agrostis stolonifera	leaf	Xu et al., 2010
			Carbonic anhydrase, chloroplast precursor		40 ℃/35 ℃ day/night, 2d, A. scabra ↑	Agrostis scabra	leaf	Xu et al., 2010
			Carbonic anhydrase, chloroplast precursor		40 ℃/35 ℃ day/night, 10d, A. scabra ↑	Agrostis scabra	leaf	Xu et al., 2010
			Chloroplast carbonic anhydrase	A5BQL5	43℃ 6h ↓	Vitis vinifera	leaf	Liu et al. 2014
	Rubisco activase	RCA	RuBisCO activase, chloroplast precursor	P93431	35℃ 48h↑;40℃ 48h↑;45℃ 48h↑	Oryza sativa	leaf	Han et al., 2009
			RCA	AAK25799	42/35℃ 48h↑120h↓	Carissa spinarum	leaf	Zhang et al.,2010
			RCA	Q01587	42/35℃ 48h↑120h↑	Carissa spinarum	leaf	Zhang et al.,2010
			Rubisco activase	gi|115392208	35◦C/26◦C day/night 5d,‘810'↑	Triticum aestivum	leaf	Wang et al., 2015
			Rubisco activase B	gi|7960277	35◦C/26◦C day/night 5d,‘1039'↑	Triticum aestivum	leaf	Wang et al., 2015
			Rubisco activase B	gi|7960277	35◦C/26◦C day/night 5d,‘1039'↑	Triticum aestivum	leaf	Wang et al., 2015
			Rubisco activase B	gi|7960277	35◦C/26◦C day/night 5d,‘810'↑	Triticum aestivum	leaf	Wang et al., 2015
			Rubisco activase B	gi|7960277	35◦C/26◦C day/night 5d,‘810'↑	Triticum aestivum	leaf	Wang et al., 2015
			Rubisco activase B	gi|7960277	35◦C/26◦C day/night 5d,‘810'↑	Triticum aestivum	leaf	Wang et al., 2015
			Rubisco activase B small isoform	gi|313574196	35◦C/26◦C day/night 5d,‘810'↑	Triticum aestivum	leaf	Wang et al., 2015
			Rubisco activase small isoform	gi|313574196	35◦C/26◦C day/night 5d,‘1039'↑	Triticum aestivum	leaf	Wang et al., 2015
			Ribulose-1 5-bisphosphate carboxylase/oxygenase activase	gi|357492323	40 ℃ 24 h↑; 48 h ns; 72 h↑	Medicago sativa	leaf	Li et al, 2013
			Ribulose-1 6-bisphosphate carboxylase/oxygenase activase	gi|357492323	40 ℃ 24 h↑; 48 h↑; 72 h↑	Medicago sativa	leaf	Li et al, 2013
			Ribulose-1 7-bisphosphate carboxylase/oxygenase activase	gi|357492323	40 ℃ 24 h↓; 48 h↑; 72 h↑	Medicago sativa	leaf	Li et al, 2013
			Ribulose bisphosphate carboxylase/oxygenase activase, chloroplastic	P10896-1	40 ℃ 6h↑	Arabidopsis thaliana	leaf	Rocco et al., 2013
			Rubisco activase precursor	308368980	55℃ 5h ↓	Miscanthus sinensis	leaf	Sharmin et al., 2013
			Rubisco activase, large isoform	BAA97583	45°C, 24h↑	Oryza meridionalis	Leaf blades	Scafaro et al., 2010
			Rubisco activase small isoform	BAA97584	45°C, 24h↑	Oryza meridionalis	Leaf blades	Scafaro et al., 2010
			Rubisco activase small isoform	BAA97584	45°C, 24h↑	Oryza meridionalis	Leaf blades	Scafaro et al., 2010
			Rubisco activase small isoform	BAA97584	45°C, 24h↓	Oryza meridionalis	Leaf blades	Scafaro et al., 2010
			Rubisco activase small isoform	BAA97584	45°C, 24h↓	Oryza meridionalis	Leaf blades	Scafaro et al., 2010
			Rubisco activase small isoform	BAA97584	45°C, 24h↓	Oryza meridionalis	Leaf blades	Scafaro et al., 2010
			Rubisco activase small isoform	BAA97584	45°C, 24h↓	Oryza meridionalis	Leaf blades	Scafaro et al., 2010
			RuBisCO activase 1		40 ℃/35 ℃ day/night, 2d, A. stolonifera↓	Agrostis stolonifera	leaf	Xu et al., 2010
			RuBisCO activase 1		40 ℃/35 ℃ day/night, 10d, A. stolonifera↓	Agrostis stolonifera	leaf	Xu et al., 2010
			RuBisCO activase 1		40 ℃/35 ℃ day/night, 2d, A. scabra ↓	Agrostis scabra	leaf	Xu et al., 2010
			RuBisCO activase 1		40 ℃/35 ℃ day/night, 10d, A. scabra ↓	Agrostis scabra	leaf	Xu et al., 2010
			RuBisCO activase 1		40 ℃/35 ℃ day/night, 2d, A. stolonifera↓	Agrostis stolonifera	leaf	Xu et al., 2010
			RuBisCO activase 1		40 ℃/35 ℃ day/night, 10d, A. stolonifera↓	Agrostis stolonifera	leaf	Xu et al., 2010
			RuBisCO activase 1		40 ℃/35 ℃ day/night, 2d, A. scabra ↓	Agrostis scabra	leaf	Xu et al., 2010
			Rubisco activase beta form precursor		40 ℃/35 ℃ day/night, 2d, A. scabra ↓	Agrostis scabra	leaf	Xu et al., 2010
			Ribulose bisphosphate carboxylase/oxygenase activase 1, chloroplast precursor	D7THJ7	43℃ 6h ↓	Vitis vinifera	leaf	Liu et al. 2014
			Ribulose bisphosphate carboxylase/oxygenase activase, chloroplastic-like	F6HBT1	43℃ 6h ↓	Vitis vinifera	leaf	Liu et al. 2014
	RuBisCO large subunit	Rubisco LS	Rubisco large subunit	323146461	55℃ 5h ↑	Miscanthus sinensis	leaf	Sharmin et al., 2013
			Rubisco large subunit	48478779	55℃ 5h ↑	Miscanthus sinensis	leaf	Sharmin et al., 2013
			Rubisco large subunit	11467200	55℃ 5h ↑	Miscanthus sinensis	leaf	Sharmin et al., 2013
			Rubisco large subunit	11466795	55℃ 5h ↑	Miscanthus sinensis	leaf	Sharmin et al., 2013
			Rubisco large subunit	2467294	55℃ 5h ↑	Miscanthus sinensis	leaf	Sharmin et al., 2013
			Rubisco large subunit	134102	55℃ 5h ↑	Miscanthus sinensis	leaf	Sharmin et al., 2013
			Ribulose 1,5-biphosphate carboxylase large subunit	gi|1223773	40 ℃ 24 h↑; 48 h↑; 72 h↑	Medicago sativa	leaf	Li et al, 2013
			Ribulose-1,5-bisphosphate carboxylase/oxygenase large subunit	gi|1769935	40 ℃ 24 h↑; 48 h↑; 72 h↑	Medicago sativa	leaf	Li et al, 2013
			Ribulose-1,6-bisphosphate carboxylase/oxygenase large subunit	gi|340511632	40 ℃ 24 h↓; 48 h↓; 72 h↓	Medicago sativa	leaf	Li et al, 2013
			Ribulose-1,7-bisphosphate carboxylase/oxygenase large subunit	gi|313664305	40 ℃ 24 h↑; 48 h↑; 72 h↓	Medicago sativa	leaf	Li et al, 2013
			Ribulose-1,8-bisphosphate carboxylase/oxygenase large subunit	gi|66735845	40 ℃ 24 h↑; 48 h↑; 72 h↑	Medicago sativa	leaf	Li et al, 2013
			Ribulose-1,9-bisphosphate carboxylase/oxygenase large subunit	gi|66735845	40 ℃ 24 h↑; 48 h↑; 72 h↑	Medicago sativa	leaf	Li et al, 2013
			RuBisCO large subunit	BAA19599	40 °C 12h↓	Glycine max	leaf	Ahsan et al., 2010
			RuBisCO large subunit	AAV65459	40 °C 12h↓	Glycine max	leaf	Ahsan et al., 2010
			RuBisCO large subunit	BAA19599	40℃ 75% relative humidity12h↓	Glycine max	leaf	Ahsan et al., 2010
			RuBisCO large subunit	AAV65459	40℃ 75% relative humidity12h↓	Glycine max	leaf	Ahsan et al., 2010
			RuBisCO large subunit	NP_039391	40℃ 48h↓	Oryza sativa	leaf	Han et al., 2009
			RuBisCO large subunit	NP_039391	40℃ 48h↓;45℃ 48h↓	Oryza sativa	leaf	Han et al., 2009
			Rubisco large chain	RBL_BRAOL	40℃ 12h B-75↓; 40℃ 24h TSS-AVRDC-2↓	Brassica oleracea	leaf	Lin H H et al., 2015.
			Ribulose bisphosphate carboxylase large chain	gi|7 l056598|	55 °C 4h↑	Agave americana	leaf chloroplast	Shakeel et al., 2013
			Ribulose-1,5-bisphosphate carboxylase	gi|20338683|	55 °C 4h↓	Agave americana	leaf chloroplast	Shakeel et al., 2013
			Ribulose-1,5-bisphosphate carboxylase oxygenase	gi|14317959|	55 °C 4h↓	Agave americana	leaf chloroplast	Shakeel et al., 2013
			Ribulose-1,5-bisphosphate carboxylase/oxygenase large subunit	gi|37728139|	55 °C 4h↓	Agave americana	leaf chloroplast	Shakeel et al., 2013
			Ribulose-bisphosphate carboxylase large subunit	gi|56675482|	55 °C 4h↓	Agave americana	leaf chloroplast	Shakeel et al., 2013
			Ribulose-bisphosphate carboxylase large subunit	gi|1497832|	55 °C 4h↓	Agave americana	leaf chloroplast	Shakeel et al., 2013
			RuBisCO large subunit	gi|34494777|	55 °C 4h↓	Agave americana	leaf chloroplast	Shakeel et al., 2013
			Rubisco large subunit	gi|32966580	35◦C/26◦C day/night 5d,‘1039'↓	Triticum aestivum	leaf	Wang et al., 2015
			Rubisco large subunit	gi|32966580	35◦C/26◦C day/night 5d,‘1039'↓	Triticum aestivum	leaf	Wang et al., 2015
			Rubisco large subunit	gi|32966580	35◦C/26◦C day/night 5d,‘1039'↓	Triticum aestivum	leaf	Wang et al., 2015
			Rubisco large subunit	gi|339742637	35◦C/26◦C day/night 5d,‘1039'↓	Triticum aestivum	leaf	Wang et al., 2015
			Rubisco large subunit	gi|12344	35◦C/26◦C day/night 5d,‘810'↑	Triticum aestivum	leaf	Wang et al., 2015
			Rubisco large subunit	gi|32966580	35◦C/26◦C day/night 5d,‘810'↑	Triticum aestivum	leaf	Wang et al., 2015
			Rubisco large subunit	gi|32966580	35◦C/26◦C day/night 5d,‘810'↑	Triticum aestivum	leaf	Wang et al., 2015
			Rubisco large subunit	gi|32966580	35◦C/26◦C day/night 5d,‘810'↑	Triticum aestivum	leaf	Wang et al., 2015
			Rubisco large subunit	gi|32966580	35◦C/26◦C day/night 5d,‘810'↓	Triticum aestivum	leaf	Wang et al., 2015
			Rubisco large subunit	gi|54401456	35◦C/26◦C day/night 5d,‘810'↓	Triticum aestivum	leaf	Wang et al., 2015
			Rubisco large subunit (partial)	gi|125380586	35◦C/26◦C day/night 5d,‘1039'↓	Triticum aestivum	leaf	Wang et al., 2015
			Rubisco large subunit, partial	gi|379031859	35◦C/26◦C day/night 5d,‘810'↓	Triticum aestivum	leaf	Wang et al., 2015
			Rubisco large subunit, partial	gi|379036031	35◦C/26◦C day/night 5d,‘810'↓	Triticum aestivum	leaf	Wang et al., 2015
			Rubisco large subunit	CAA93037	42/35℃ 48h↑120h↑	Carissa spinarum	leaf	Zhang et al.,2010
			Rubisco large subunit	AAV37482	42/35℃ 48h↑120h↑	Carissa spinarum	leaf	Zhang et al.,2010
			Rubisco large subunit	CAG34174	42/35℃ 48h↓120h↓	Carissa spinarum	leaf	Zhang et al.,2010
			Rubisco large subunit	AAV37482	42/35℃ 48h↓120h↓	Carissa spinarum	leaf	Zhang et al.,2010
			Rubisco, large subunit	CAG34174	45°C, 24h↓	Oryza meridionalis	Leaf blades	Scafaro et al., 2010
			Rubisco, large subunit	CAG34174	45°C, 24h↓	Oryza meridionalis	Leaf blades	Scafaro et al., 2010
			Rubisco, large subunit	CAG34174	45°C, 24h↓	Oryza meridionalis	Leaf blades	Scafaro et al., 2010
			Rubisco, large isoform	CAG34174	45°C, 24h↓	Oryza meridionalis	Leaf blades	Scafaro et al., 2010
			RuBisCO large subunit		40 ℃/35 ℃, 2d, A. stolonifera↓	Agrostis stolonifera	leaf	Xu et al., 2010
			RuBisCO large subunit		40 ℃/35 ℃ day/night, 10d, A. stolonifera↓	Agrostis stolonifera	leaf	Xu et al., 2010
			RuBisCO large subunit		40 ℃/35 ℃ day/night, 2d, A. scabra↓	Agrostis scabra	leaf	Xu et al., 2010
			RuBisCO large subunit		40 ℃/35 ℃ day/night, 2d, A. stolonifera↓	Agrostis stolonifera	leaf	Xu et al., 2010
			RuBisCO large subunit		40 ℃/35 ℃ day/night, 10d, A. stolonifera↓	Agrostis stolonifera	leaf	Xu et al., 2010
			RuBisCO large subunit		40 ℃/35 ℃ day/night, 2d, A. scabra ↓	Agrostis scabra	leaf	Xu et al., 2010
			RuBisCO large subunit		40 ℃/35 ℃ day/night, 10d, A. stolonifera↓	Agrostis stolonifera	leaf	Xu et al., 2010
			RuBisCO large subunit		40 ℃/35 ℃ day/night, 2d, A. scabra ↓	Agrostis scabra	leaf	Xu et al., 2010
			RuBisCO large subunit		40 ℃/35 ℃ day/night, 2d, A. stolonifera↓	Agrostis stolonifera	leaf	Xu et al., 2010
			RuBisCO large subunit		40 ℃/35 ℃ day/night, 10d, A. stolonifera↓	Agrostis stolonifera	leaf	Xu et al., 2010
			RuBisCO large subunit		40 ℃/35 ℃ day/night, 2d, A. scabra ↓	Agrostis scabra	leaf	Xu et al., 2010
			RuBisCO large subunit		40 ℃/35 ℃ day/night, 10d, A. stolonifera↓	Agrostis stolonifera	leaf	Xu et al., 2010
			RuBisCO large subunit		40 ℃/35 ℃ day/night, 10d, A. scabra ↓	Agrostis scabra	leaf	Xu et al., 2010
			RuBisCO large subunit		40 ℃/35 ℃ day/night, 2d, A. stolonifera↓	Agrostis stolonifera	leaf	Xu et al., 2010
			Ribulose bisphosphate carboxylase large chain	O03042	40 ℃ 6h↓	Arabidopsis thaliana	leaf	Rocco et al., 2013
			Ribulose bisphosphate carboxylase large chain	O03042	40 ℃ 6h↓	Arabidopsis thaliana	leaf	Rocco et al., 2013
			Ribulose-1,5-bisphosphate carboxylase/oxygenase large subunit, RbcL	A5BTM9	43℃ 6h ↑; 25℃ recovery 4d ↓	Vitis vinifera	leaf	Liu et al. 2014
	RuBisCO small subunit	Rubisco SS	Rubisco small chain clone 512	gi|132107	35◦C/26◦C day/night 5d,‘810'↓	Triticum aestivum	leaf	Wang et al., 2015
			Rubisco small subunit	gi|11990901	35◦C/26◦C day/night 5d,‘810'↓	Triticum aestivum	leaf	Wang et al., 2015
			Rubisco small subunit	gi|62176930	35◦C/26◦C day/night 5d,‘810'↑	Triticum aestivum	leaf	Wang et al., 2015
			ribulose-1,5-bisphosphate carboxylase/oxygenase activase, small isoform	gi|313574196	42°C 2h↓	Hordeum spontaneum	leaf	Ashoub et al., 2015
			ribulose-1,5-bisphosphate carboxylase/oxygenase activase, small isoform	gi|313574196	42°C 2h↓	Hordeum spontaneum	leaf	Ashoub et al., 2015
			ribulose-1,5-bisphosphate carboxylase/oxygenase activase, small isoform	gi|313574196	42°C 2h↓	Hordeum spontaneum	leaf	Ashoub et al., 2015
			RuBisCO small subunit rbcs1	AAG24882	40 °C 12h↓	Glycine max	leaf	Ahsan et al., 2010
			RuBisCO small subunit rbcs1	AAG24882	40 °C 12h↓	Glycine max	leaf	Ahsan et al., 2010
			RuBisCO small subunit rbcs1	AAG24882	40 °C 12h↓	Glycine max	leaf	Ahsan et al., 2010
			RuBisCO small subunit rbcs1	AAG24882	40 °C 12h↑	Glycine max	leaf	Ahsan et al., 2010
			RuBisCO small subunit rbcs3	AAG24884	40 °C 12h↑	Glycine max	leaf	Ahsan et al., 2010
			Rubisco small subunit	ABA97173	42℃ 60% humidity 24 h↑	Oryza sativa	leaf	Lee et al., 2007
			Rubisco small chain	MYH1_CANFA	40℃ 12h B-75↓	Brassica oleracea	leaf	Lin H H et al., 2015.
			Rubisco small chain	PO5346	40℃ 24h TSS-AVRDC-2↓	Brassica oleracea	leaf	Lin H H et al., 2015.
			Rubisco small chain	RBS1_BRANA	40℃ 24h B-75↑	Brassica oleracea	leaf	Lin H H et al., 2015.
			RuBisCO small subunit		40 ℃/35 ℃ day/night, 2d, A. scabra ↓	Agrostis scabra	leaf	Xu et al., 2010
			RuBisCO small subunit		40 ℃/35 ℃ day/night, 2d, A. stolonifera↓	Agrostis stolonifera	leaf	Xu et al., 2010
			RuBisCO small subunit		40 ℃/35 ℃ day/night, 10d, A. stolonifera↓	Agrostis stolonifera	leaf	Xu et al., 2010
			RuBisCO small subunit		40 ℃/35 ℃ day/night, 2d, A. scabra ↓	Agrostis scabra	leaf	Xu et al., 2010
			RuBisCO small subunit		40 ℃/35 ℃ day/night, 2d, A. scabra ↓	Agrostis scabra	leaf	Xu et al., 2010
			RuBisCO small subunit		40 ℃/35 ℃ day/night, 2d, A. scabra ↓	Agrostis scabra	leaf	Xu et al., 2010
			Ribulose bisphosphate carboxylase small chain 2B, chloroplastic	P10797	40 ℃ 6h↓	Arabidopsis thaliana	leaf	Rocco et al., 2013
			Ribulose bisphosphate carboxylase small chain 2B, chloroplastic	P10797	40 ℃ 6h↓	Arabidopsis thaliana	leaf	Rocco et al., 2013
			ribulose-1,5-bisphophate carboxylase/oxygenase small subunit	Q2I314	43℃ 6h ↑; 25℃ recovery 4d ↑	Vitis vinifera	leaf	Liu et al. 2014
			Ribulose-1,5-bisphosphate carboxylase small subunit	gi|16224234	40 ℃ 24 h↓; 48 h ns; 72 h↓	Medicago sativa	leaf	Li et al, 2013
			Ribulose-1,5-bisphosphate carboxylase small subunit	gi|16224234	40 ℃ 24 h↑; 48 h↑; 72 h↑	Medicago sativa	leaf	Li et al, 2013
			Ribulose-1,5-bisphosphate carboxylase small subunit	gi|16224234	40 ℃ 24 h↑; 48 h↑; 72 h↑	Medicago sativa	leaf	Li et al, 2013
	RuBisCO large subunit-binding protein		RuBisCO large subunit-binding protein subunit beta, chloroplastic-like	gi|356556926	40 ℃ 24 h↑; 48 h↑; 72 h↑	Medicago sativa	leaf	Li et al, 2013
			RuBisCO large subunit-binding protein subunit alpha	gi|134101	35℃ 90% relative humidity 6h↑;12h↑;24h↑	Portulaca oleracea	leaf	Yang et al., 2012
	Phosphoribulokinase	PRK	PRK precursor	XP_467296	42℃ 60% humidity 24 h↓	Oryza sativa	leaf	Lee et al., 2007
			PRK precursor	XP_467296	42℃ 60% humidity 24 h↓	Oryza sativa	leaf	Lee et al., 2007
			Phosphoribulokinase	195645472	55℃ 5h ↓	Miscanthus sinensis	leaf	Sharmin et al., 2013
			Phosphoribulokinase/sedoheptulose-1,7-bisphosphatase		40 ℃/35 ℃ day/night, 10d, A. stolonifera↓	Agrostis stolonifera	leaf	Xu et al., 2010
			Phosphoribulokinase/sedoheptulose-1,7-bisphosphatase		40 ℃/35 ℃ day/night, 2d, A. scabra ↓	Agrostis scabra	leaf	Xu et al., 2010
			Phosphoribulose kinase, putative	A5BE19	25℃ recovery 4d ↓	Vitis vinifera	leaf	Liu et al. 2014
			Phosphoribulokinase	NP_001047825	45°C, 24h↑	Oryza meridionalis	Leaf blades	Scafaro et al., 2010
	Transketolase	TK	Transketolase, chloroplast	NP_001056711	45°C, 24h↑	Oryza meridionalis	Leaf blades	Scafaro et al., 2010
			Transketolase, chloroplast	NP_001056711	45°C, 24h↑	Oryza meridionalis	Leaf blades	Scafaro et al., 2010
	Sedoheptulose-1,7-bisphosphatase	SBPase	Sedoheptulose-1,7-bisphosphatase	EEF31985	40 °C 12h↓	Glycine max	leaf	Ahsan et al., 2010
			Sedoheptulose 1,7-bisphosphatase precursor	27804768	55℃ 5h ↓	Miscanthus sinensis	leaf	Sharmin et al., 2013
			Sedoheptulose bisphosphatase	gi|1173347	35°C/26°C day/night, 5d,‘1039'(heat-sensitive cultivar)↑	Triticum aestivum	leaf	Wang et al., 2015
			Sedoheptulose-1,7-bisphosphatase, chloroplast	NP_001052293	45°C, 24h↑	Oryza meridionalis	Leaf blades	Scafaro et al., 2010
	Chloroplast fructose-bisphosphate aldolase	FBPA	Chloroplast fructose-bisphosphate aldolase	gi|223018643	35℃/26℃ day/night 5d,‘1039'↑	Triticum aestivum	leaf	Wang et al., 2015
			Chloroplastic aldolase		40 ℃/35 ℃ day/night, 10d, A. stolonifera↓	Agrostis stolonifera	leaf	Xu et al., 2010
			Chloroplastic aldolase		40 ℃/35 ℃ day/night, 2d, A. scabra ↓	Agrostis scabra	leaf	Xu et al., 2010
			Chloroplastic aldolase		40 ℃/35 ℃ day/night, 2d, A. stolonifera↓	Agrostis stolonifera	leaf	Xu et al., 2010
			Chloroplastic aldolase		40 ℃/35 ℃ day/night, 10d, A. stolonifera↓	Agrostis stolonifera	leaf	Xu et al., 2010
			Chloroplastic aldolase		40 ℃/35 ℃ day/night, 2d, A. scabra ↓	Agrostis scabra	leaf	Xu et al., 2010
			Chloroplastic aldolase		40 ℃/35 ℃ day/night, 10d, A. scabra ↓	Agrostis scabra	leaf	Xu et al., 2010
			Probable fructose-bisphosphate aldolase 2, chloroplastic	Q944G9	40 ℃ 6h↓	Arabidopsis thaliana	leaf	Rocco et al., 2013
			Fructose-bisphosphate aldolase, FBA	F6HFL6	43℃ 6h ↑	Vitis vinifera	leaf	Liu et al. 2014
			Fructose-1,6-bisphosphatase, chloroplastic-like	A5AYR7	25℃ recovery 4d ↓	Vitis vinifera	leaf	Liu et al. 2014
			Fructose-bisphosphate aldolase	F6GWQ0	25℃ recovery 4d ↓	Vitis vinifera	leaf	Liu et al. 2014
			Fructose-bisphosphate aldolase 1, chloroplastic	Q01516	40 °C 12h↓	Glycine max	leaf	Ahsan et al., 2010
			Fructose-bisphosphate aldolase 2, chloroplastic	Q01517	40 °C 12h↓	Glycine max	leaf	Ahsan et al., 2010
			Fructose-bisphosphate aldolase	195634659	55℃ 5h ↓	Miscanthus sinensis	leaf	Sharmin et al., 2013
	C4-specific pyruvate orthophosphate dikinase	C4-PPDK	C4-specific pyruvate orthophosphate dikinase	31322756	55 ℃ 5h ↑	Miscanthus sinensis	leaf	Sharmin et al., 2013
			C4-specific pyruvate orthophosphate dikinase	31322756	55 ℃ 5h ↑	Miscanthus sinensis	leaf	Sharmin et al., 2013
			C4-specific pyruvate orthophosphate dikinase	31322756	55 ℃ 5h ↑	Miscanthus sinensis	leaf	Sharmin et al., 2013
			C4-specific pyruvate orthophosphate dikinase	31322756	55 ℃ 5h ↑	Miscanthus sinensis	leaf	Sharmin et al., 2013
	Pyruvate orthophosphate dikinase	PPDK	Pyruvate orthophosphate dikinase, partial	gi|32400838	35◦C/26◦C day/night 5d,‘1039'↓	Triticum aestivum	leaf	Wang et al., 2015
	Phosphoglycerate kinase	PGK	Phosphoglycerate kinase, chloroplast	EAY98560	45°C, 24h↑	Oryza meridionalis	Leaf blades	Scafaro et al., 2010
			Phosphoglycerate kinase, chloroplast		40 ℃/35 ℃ day/night, 10d, A. stolonifera↓	Agrostis stolonifera	leaf	Xu et al., 2010
			Phosphoglycerate kinase, chloroplast		40 ℃/35 ℃ day/night, 2d, A. scabra ↓	Agrostis scabra	leaf	Xu et al., 2010
	Glyceraldehyde-3-phosphate dehydrogenase	GAPDH	Glyceraldehyde-3- phosphate dehydrogenase A, chloroplastic	gi|326500100	35◦C/26◦C day/night 5d,‘810'↑	Triticum aestivum	leaf	Wang et al., 2015
			Glyceraldehyde-3- phosphate dehydrogenase B, chloroplastic	gi|326507780	35◦C/26◦C day/night 5d,‘1039'↓	Triticum aestivum	leaf	Wang et al., 2015
			Glyceraldehyde-3- phosphate dehydrogenase B, chloroplastic	gi|326507780	35◦C/26◦C day/night 5d,‘810'↑	Triticum aestivum	leaf	Wang et al., 2015
			Glyceraldehyde-3- phosphate dehydrogenase B, chloroplastic	gi|326509995	35◦C/26◦C day/night 5d,‘810'↑	Triticum aestivum	leaf	Wang et al., 2015
			Glyceraldehyde-3-phosphate dehydrogenase A, chloroplastic	P25856	40 ℃ 6h↑	Arabidopsis thaliana	leaf	Rocco et al., 2013
			GAPDH B, chloroplast precursor		40 ℃/35 ℃ day/night, 2d, A. stolonifera↓	Agrostis stolonifera	leaf	Xu et al., 2010
			GAPDH B, chloroplast precursor		40 ℃/35 ℃ day/night, 10d, A. stolonifera↓	Agrostis stolonifera	leaf	Xu et al., 2010
			GAPDH B, chloroplast precursor		40 ℃/35 ℃ day/night, 2d, A. scabra ↓	Agrostis scabra	leaf	Xu et al., 2010
			GAPDH B, chloroplast precursor		40 ℃/35 ℃ day/night, 10d, A. scabra ↓	Agrostis scabra	leaf	Xu et al., 2010
			GAPDH A, chloroplast		40 ℃/35 ℃ day/night, 2d, A. stolonifera↓	Agrostis stolonifera	leaf	Xu et al., 2010
			GAPDH A, chloroplast		40 ℃/35 ℃ day/night, 10d, A. stolonifera↓	Agrostis stolonifera	leaf	Xu et al., 2010
			GAPDH A, chloroplast		40 ℃/35 ℃ day/night, 2d, A. scabra ↓	Agrostis scabra	leaf	Xu et al., 2010
			GAPDH A, chloroplast		40 ℃/35 ℃ day/night, 10d, A. stolonifera↓	Agrostis stolonifera	leaf	Xu et al., 2010
			GAPDH A, chloroplast		40 ℃/35 ℃ day/night, 2d, A. scabra ↓	Agrostis scabra	leaf	Xu et al., 2010
			GAPDH A, chloroplast		40 ℃/35 ℃ day/night, 2d, A. stolonifera↓	Agrostis stolonifera	leaf	Xu et al., 2010
			GAPDH A, chloroplast		40 ℃/35 ℃ day/night, 10d, A. stolonifera↓	Agrostis stolonifera	leaf	Xu et al., 2010
			GAPDH A, chloroplast		40 ℃/35 ℃ day/night, 2d, A. scabra ↓	Agrostis scabra	leaf	Xu et al., 2010
			GAPDH B, chloroplast precursor		40 ℃/35 ℃ day/night, 2d, A. scabra ↓	Agrostis scabra	leaf	Xu et al., 2010
			NADP-dependent glyceraldehyde-3-phosphate dehydrogenase-like	A5BHS5	43℃ 6h ↓	Vitis vinifera	leaf	Liu et al. 2014
			Glyceraldehyde-3-phosphate dehydrogenase	gi|357477179	40 ℃ 24 h↓; 48 h↓; 72 h↑	Medicago sativa	leaf	Li et al, 2013
	1.3 Photorespiration
	Glycolate oxidase	GO	Glycolate oxidase	gi|66730860	35℃ 90% relative humidity 6h↑;12h↑;24h↑	Portulaca oleracea	leaf	Yang et al., 2012
			Glycolate oxidase	gi|66730860	35℃ 90% relative humidity 6h↑;12h↑;24h↑	Portulaca oleracea	leaf	Yang et al., 2012
			Peroxisomal (S)-2-hydroxy-acid oxidase GLO1-like	D7TQZ8	43℃ 6h ↓	Vitis vinifera	leaf	Liu et al. 2014
	Glycine dehydrogenase	GLDC	Putative glycine dehydrogenase	BAD35509	40℃ 48h↓;45℃ 48h↓	Oryza sativa	leaf	Han et al., 2009
			Glycine dehydrogenase	EAZ01651	45°C, 24h↑	Oryza meridionalis	Leaf blades	Scafaro et al., 2010
	Glycine decarboxylase	GDC	Glycine decarboxylase P subunit	gi|2565305	35◦C/26◦C day/night 5d,‘1039' (heat- sensitive)↓	Triticum aestivum	leaf	Wang et al., 2015
			Glycine decarboxylase P subunit	gi|2565305	35◦C/26◦C day/night 5d,‘810' (heat-tolerant)↑	Triticum aestivum	leaf	Wang et al., 2015
			Glycine cleavage system H protein, mitochondrial precursor	O22535	35℃ 48h↑;40℃ 48h↑;45℃ 48h↑	Oryza sativa	leaf	Han et al., 2009
	Glutamine synthetase	GS	Glutamine synthetase, chloroplast precursor	P14655	40℃ 48h↑;45℃ 48h↑	Oryza sativa	leaf	Han et al., 2009
	02 ATP synthesis and electrical transport chain
	ATP synthase CF (0) b subunit	CF0	ATP synthase CF (0) b subunit	Q0ZJ34	43℃ 6h ↑	Vitis vinifera	leaf	Liu et al. 2014
	chloroplastic ATP synthase α subunit	α	ATP synthesis CF1 alpha chain	AAS46118	42℃ 60% humidity 24 h↑	Oryza sativa	leaf	Lee et al., 2007
			ATP synthase CF1 alpha subunit	gi|14017569	35◦C/26◦C day/night 5d,‘1039'↓	Triticum aestivum	leaf	Wang et al., 2015
			ATP synthase CF1 alpha subunit	gi|14017569	35◦C/26◦C day/night 5d,‘1039'↓	Triticum aestivum	leaf	Wang et al., 2015
			ATP synthase CF1 alpha subunit	gi|14017569	35◦C/26◦C day/night 5d,‘810'↑	Triticum aestivum	leaf	Wang et al., 2015
			ATP synthase CF1 alpha subunit	gi|14017569	35◦C/26◦C day/night 5d,‘810'↑	Triticum aestivum	leaf	Wang et al., 2015
			ATP synthase CF1 alpha subunit	gi|14017569	35◦C/26◦C day/night 5d,‘810'↑	Triticum aestivum	leaf	Wang et al., 2015
			ATP synthase alpha chain	gi|69214356|	55 °C 4h↑	Agave americana	leaf chloroplast	Shakeel et al., 2013
	chloroplastic ATP synthase β subunit	β	ATP synthase beta chain	gi|69214418|	55 °C 4h↑	Agave americana	leaf chloroplast	Shakeel et al., 2013
			ATP synthase beta subunit	gi|110915610	42°C 2h↓	Hordeum spontaneum	leaf	Ashoub et al., 2015
			ATP synthase beta subunit	gi|110915610	42°C 2h↓	Hordeum spontaneum	leaf	Ashoub et al., 2015
			Putative ATP synthase beta chain	XP_475256	42℃ 60% humidity 24 h↓	Oryza sativa	leaf	Lee et al., 2007
			ATP synthase subunit beta	ATPB ACUOB	40℃ 12h B-75↓	Brassica oleracea	leaf	Lin H H et al., 2015.
			ATP synthase subunit beta	ATPB_BRIAM	40℃ 24h TSS-AVRDC-2 (heat-tolerant)↑	Brassica oleracea	leaf	Lin H H et al., 2015.
			ATP synthase CF1 beta subunit	gi|14017579	35◦C/26◦C day/night 5d,‘1039'↓	Triticum aestivum	leaf	Wang et al., 2015
			ATP synthase CF1 beta subunit	gi|14017579	35◦C/26◦C day/night 5d,‘810'↑	Triticum aestivum	leaf	Wang et al., 2015
			ATPase beta subunit from chromosome 10 chloroplast insertion	19920171	55℃ 5h ↑	Miscanthus sinensis	leaf	Sharmin et al., 2013
			ATP synthase subunit beta	P0C2Z7	45°C, 24h↓	Oryza meridionalis	Leaf blades	Scafaro et al., 2010
			ATP synthase CF1 beta subunit	AAA84588	45°C, 24h↑	Oryza meridionalis	Leaf blades	Scafaro et al., 2010
			atpB gene product	AAA84588	45°C, 24h↓	Oryza meridionalis	Leaf blades	Scafaro et al., 2010
			ATPase, beta subunit		40 ℃/35 ℃ day/night 10d, A. stolonifera↓	Agrostis stolonifera	leaf	Xu et al., 2010
			ATPase, beta subunit		40 ℃/35 ℃ day/night 2d, A. scabra ↓	Agrostis scabra	leaf	Xu et al., 2010
			ATP synthase subunit beta, chloroplastic	Q67H40	43℃ 6h ↓	Vitis vinifera	leaf	Liu et al. 2014
			ATP synthase beta subunit	Q95FU2	43℃ 6h ↑; 25℃ recovery 4d ↓	Vitis vinifera	leaf	Liu et al. 2014
			ATP synthase CF1 beta subunit	gi|153012228	40 ℃ 24 h↑; 48 h↑; 72 h↓	Medicago sativa	leaf	Li et al, 2013
			ATP synthase subunit beta	gi|358349385	40 ℃ 24 h↑; 48 h↑; 72 h ns	Medicago sativa	leaf	Li et al, 2013
	chloroplastic ATP synthase gamma chain	γ	ATP synthase gamma chain		40 ℃/35 ℃ day/night, 2d, A. stolonifera↓	Agrostis stolonifera	leaf	Xu et al., 2010
			ATP synthase gamma chain		40 ℃/35 ℃ day/night, 10d, A. stolonifera↓	Agrostis stolonifera	leaf	Xu et al., 2010
			ATP synthase gamma chain		40 ℃/35 ℃ day/night, 2d, A. scabra ↓	Agrostis scabra	leaf	Xu et al., 2010
			ATP synthase gamma chain 1, chloroplastic	Q01908	40 ℃ 6h↓	Arabidopsis thaliana	leaf	Rocco et al., 2013
			ATP synthase gamma chain, chloroplastic-like isoform 1	F6H7M1	43℃ 6h ↑	Vitis vinifera	leaf	Liu et al. 2014
	chloroplastic ATP synthase δ subunit precursor	δ	ATP synthase δ subunit precursor	AAA34024	42/35℃ 48h↑120h↑	Carissa spinarum	leaf	Zhang et al.,2010
			ATP synthase delta chain, chloroplastic	F6HVW3	43℃ 6h ↑	Vitis vinifera	leaf	Liu et al. 2014
	Ferredoxin-NADP(H) oxidoreductase	FNR	Ferredoxin-NADP(H) oxidoreductase	NP_001045608	45°C, 24h↓	Oryza meridionalis	Leaf blades	Scafaro et al., 2010
			Ferredoxin-NADP(H) oxidoreductase	NP_001045608	45°C, 24h↓	Oryza meridionalis	Leaf blades	Scafaro et al., 2010
			Ferredoxin-NADP(H) oxidoreductase	NP_001045608	45°C, 24h↓	Oryza meridionalis	Leaf blades	Scafaro et al., 2010
			Ferredoxin--NADP reductase	P10933	40℃ 75% relative humidity12h↓	Glycine max	leaf	Ahsan et al., 2010
			Ferredoxin--NADP reductase	P10933	40 °C 12h↓	Glycine max	leaf	Ahsan et al., 2010
			Ferredoxin--NADP reductase, FNR	E0CQ75	25℃ recovery 4d ↓	Vitis vinifera	leaf	Liu et al. 2014
	Rieske Fe/S protein of cytochrome b6/f complex	—	Rieske Fe/S protein of cytochrome b6/f complex	CAA45705	38 ◦C 24 h ↑	Pinellia ternata	leaf	Zhu et al., 2013
	Plastocyanin	PC	Plastocyanin	gi|357467117	40 ℃ 24 h↑; 48 h↑; 72 h↓	Medicago sativa	leaf	Li et al, 2013
	Cytochrome c oxidase assembly protein	COX	Cytochrome c oxidase assembly protein	gi|159480938	35℃ 90% relative humidity 6h↑;12h↑;24h↑	Portulaca oleracea	leaf	Yang et al., 2012
	mitochondrial ADP, ATP carrier protein 1	AAC	ADP, ATP carrier protein 1, mitochondrial precursor	gi|3334116|	55 °C 4h↑	Agave americana	leaf chloroplast	Shakeel et al., 2013
	V-type proton ATPase catalytic subunit A	—	ATPase catalytic subunit A	1352830	55℃ 5h ↑	Miscanthus sinensis	leaf	Sharmin et al., 2013
	Mitochondrial F1-ATPase beta subunit	—	Mitochondrial F1-ATPase beta subunit	NP_001043900	45°C, 24h↓	Oryza meridionalis	Leaf blades	Scafaro et al., 2010
	03 Carbon metabolism
	3.1 Glycolysis
	Fructokinase	FK	Fructokinase-2	195638916	55℃ 5h ↓	Miscanthus sinensis	leaf	Sharmin et al., 2013
	Fructose-bisphosphate aldolase	FBPA	Fructose-1,6-bisphosphate aldolase precursor		40 ℃/35 ℃ day/night, 2d, A. stolonifera↓	Agrostis stolonifera	leaf	Xu et al., 2010
			Fructose-1,6-bisphosphate aldolase precursor		40 ℃/35 ℃ day/night, 10d, A. stolonifera↓	Agrostis stolonifera	leaf	Xu et al., 2010
			Fructose-1,6-bisphosphate aldolase precursor		40 ℃/35 ℃ day/night, 2d, A. scabra ↓	Agrostis scabra	leaf	Xu et al., 2010
			Fructose-1,6-bisphosphate aldolase precursor		40 ℃/35 ℃ day/night, 10d, A. stolonifera↓	Agrostis stolonifera	leaf	Xu et al., 2010
			Fructose-1,6-bisphosphate aldolase precursor		40 ℃/35 ℃ day/night, 2d, A. scabra ↓	Agrostis scabra	leaf	Xu et al., 2010
			Fructose bisphosphate aldolase	F2ELD1	36 ℃/32 ℃ day/night 7d↑	Hordeum vulgare	leaf	Rollins et al. 2013
			Fructose bisphosphate aldolase	gi|227464396	40 ℃ 24 h↑; 48 h ns; 72 h ns	Medicago sativa	leaf	Li et al, 2013
			Fructose-bisphosphate aldolase	gi|357490465	40 ℃ 24 h↓; 48 h↑; 72 h ns	Medicago sativa	leaf	Li et al, 2013
	Triosephosphate isomerase	TPI	Triosephosphate isomerase	ABA86966	40 °C 75% relative humidity 12h↓	Glycine max	leaf	Ahsan et al., 2010
			Triose-phosphate isomerase	NP_179713	42/35℃ 48h↓120h↓	Carissa spinarum	leaf	Zhang et al.,2010
			Triosophosphate isomerase, cytosolic	P48491	40 ℃ 6h↓	Arabidopsis thaliana	leaf	Rocco et al., 2013
	Alcohol dehydrogenase	ADH	Alcohol dehydrogenase	gi|255577887	35℃ 90% relative humidity 6h↓;12h↓;24h↓	Portulaca oleracea	leaf	Yang et al., 2012
			Alcohol dehydrogenase ADH2A	gi|119388745	35℃ 90% relative humidity 6h↑;12h↑;24h↑	Portulaca oleracea	leaf	Yang et al., 2012
			Alcohol dehydrogenase	EEF28759	40℃ 75% relative humidity12h↑	Glycine max	stem	Ahsan et al., 2010
	Glyceraldehyde-3-phosphate dehydrogenase	GAPDH	GAPD A subunit	ABA86963	40℃ 75% relative humidity12h↑	Glycine max	leaf	Ahsan et al., 2010
			Glyceraldehyde-3-phosphate dehydrogenase	ABC75834	40℃ 75% relative humidity12h↑	Glycine max	stem	Ahsan et al., 2010
			Glyceraldehyde-3-phosphate dehydrogenase	AAA82047	40℃ 48h↑;45℃ 48h↑	Oryza sativa	leaf	Han et al., 2009
			Glyceraldehyde-3-phosphate dehydrogenase,cytosolic	P26517	36 ℃/32 ℃ day/night 7d↑	Hordeum vulgare	leaf	Rollins et al. 2013
			Glyceraldehyde-3-phosphate dehydrogenase,cytosolic	P26517	36 ℃/32 ℃ day/night 7d↑	Hordeum vulgare	leaf	Rollins et al. 2013
			GAPDH, cytosolic		40 ℃/35 ℃ day/night, 2d, A. stolonifera↑	Agrostis stolonifera	leaf	Xu et al., 2010
			GAPDH, cytosolic		40 ℃/35 ℃ day/night, 10d, A. stolonifera↑	Agrostis stolonifera	leaf	Xu et al., 2010
			GAPDH, cytosolic		40 ℃/35 ℃ day/night, 10d, A. scabra ↑	Agrostis scabra	leaf	Xu et al., 2010
			Putative glyceraldehyde-3-phosphate dehydrogenase	AAN17393	35℃ 48h↓	Oryza sativa	leaf	Han et al., 2009
			Glyceraldehyde-3-phosphate dehydrogenase	NP_001048847	45°C, 24h↓	Oryza meridionalis	Leaf blades	Scafaro et al., 2010
			GAPDH, cytosolic		40 ℃/35 ℃ day/night, 2d, A. stolonifera↓	Agrostis stolonifera	leaf	Xu et al., 2010
			GAPDH, cytosolic		40 ℃/35 ℃ day/night, 10d, A. stolonifera↓	Agrostis stolonifera	leaf	Xu et al., 2010
			GAPDH, cytosolic		40 ℃/35 ℃ day/night, 2d, A. scabra ↓	Agrostis scabra	leaf	Xu et al., 2010
			GAPDH, cytosolic		40 ℃/35 ℃ day/night, 2d, A. scabra ↓	Agrostis scabra	leaf	Xu et al., 2010
	Phosphoglycerate kinase	PGK	Phosphoglycerate kinase	EEF48756	40℃ 75% relative humidity12h↓	Glycine max	leaf	Ahsan et al., 2010
	Phosphoglycerate mutase	PGM	Phosphoglycerate mutase	551288	55℃ 5h ↓	Miscanthus sinensis	leaf	Sharmin et al., 2013
			Phosphoglycerate mutase, partial	gi|32400802	35◦C/26◦C day/night 5d,‘1039'↓	Triticum aestivum	leaf	Wang et al., 2015
	Enolase 2	—	Enolase (2-phosphoglycerate dehydratase)		40 ℃/35 ℃ day/night, 10d, A. stolonifera↓	Agrostis stolonifera	leaf	Xu et al., 2010
			Enolase (2-phosphoglycerate dehydratase)		40 ℃/35 ℃ day/night, 2d, A. scabra ↓	Agrostis scabra	leaf	Xu et al., 2010
			Enolase	gi|351724891	40 ℃ 24 h↓; 48 h↓; 72 h↓	Medicago sativa	leaf	Li et al, 2013
	3.2 Pentose phosphate pathway
	Phosphogluconate dehydrogenase	PGD	6-phosphogluconate dehydrogenase	A5BGC9	43℃ 6h ↓	Vitis vinifera	leaf	Liu et al. 2014
	Transketolase	TK	Putative transketolase	XP_476303	42℃ 60% humidity 24 h↑	Oryza sativa	leaf	Lee et al., 2007
			Putative transketolase	XP_476303	42℃ 60% humidity 24 h↑	Oryza sativa	leaf	Lee et al., 2007
	3.3 TCA cycle
	Phosphoenolpyruvate carboxylase	PEPC	Phosphoenolpyruvate carboxylase	gi|283896782	35℃ 90% relative humidity 6h↓; 12h↓; 24h↓	Portulaca oleracea	leaf	Yang et al., 2012
			Phosphoenolpyruvate carboxylase	gi|1213343|	55 °C 4h↓	Agave americana	leaf chloroplast	Shakeel et al., 2013
	Citrate synthase	CS	Citrate synthase, glyoxysomal	D7TMQ2	43℃ 6h ↓	Vitis vinifera	leaf	Liu et al. 2014
			Citrate synthase	gi|366985125	40 ℃ 24 h↑; 48 h↑; 72 h↑	Medicago sativa	leaf	Li et al, 2013
	Malate dehydrogenase	MDH	Putative malate dehydrogenase	AAT69584	35℃ 48h↑;45℃ 48h↑	Oryza sativa	leaf	Han et al., 2009
			Mitochondrial malate dehydrogenase		40 ℃/35 ℃ day/night, 2d, A. stolonifera↓	Agrostis stolonifera	leaf	Xu et al., 2010
			Mitochondrial malate dehydrogenase		40 ℃/35 ℃ day/night, 10d, A. stolonifera↓	Agrostis stolonifera	leaf	Xu et al., 2010
			Mitochondrial malate dehydrogenase		40 ℃/35 ℃ day/night, 2d, A. scabra ↓	Agrostis scabra	leaf	Xu et al., 2010
			Malate dehydrogenase	F6HJJ4	43℃ 6h ↓	Vitis vinifera	leaf	Liu et al. 2014
			Malate dehydrogenase, putative	A5BEJ8	43℃ 6h ↓	Vitis vinifera	leaf	Liu et al. 2014
			Malate dehydrogenase	F6HZK0	43℃ 6h ↓	Vitis vinifera	leaf	Liu et al. 2014
			Malate dehydrogenase precursor	gi|2827080	40 ℃ 24 h↓; 48 h↑; 72 h↓	Medicago sativa	leaf	Li et al, 2013
			Malate dehydrogenase precursor	gi|2827080	40 ℃ 24 h↓; 48 h↓; 72 h↑	Medicago sativa	leaf	Li et al, 2013
	Isocitrate dehydrogenase	IDH	Isocitrate dehydrogenase [NADP], chloroplastic	gi|326493350	35◦C/26◦C day/night 5d,‘810'↑	Triticum aestivum	leaf	Wang et al., 2015
			Isocitrate dehydrogenase [NADP], chloroplastic	gi|326493350	35◦C/26◦C day/night 5d,‘810'↓	Triticum aestivum	leaf	Wang et al., 2015
	Cytoplasmic aconitate hydratase	AH	Aconitase	D7TEL2	43℃ 6h ↓	Vitis vinifera	leaf	Liu et al. 2014
	Dihydrolipoyl dehydrogenase	DLDH	Dihydrolipoyl dehydrogenase 1, mitochondrial-like	gi|357134512	35◦C/26◦C day/night 5d,‘1039'↓	Triticum aestivum	leaf	Wang et al., 2015
			Dihydrolipoamide dehydrogenase, putative	A5BDU8	43℃ 6h ↓	Vitis vinifera	leaf	Liu et al. 2014
	Pyruvate dehydrogenase	PDH	Putative pyruvate dehydrogenase E1 alpha subunit	XP_467697	42℃ 60% humidity 24 h↑	Oryza sativa	leaf	Lee et al., 2007
			Pyruvate dehydrogenase 2	NP_001104914	42/35℃ 48h↓120h↓	Carissa spinarum	leaf	Zhang et al.,2010
	Fumarate hydratase	FH	Fumarate hydratase	gi|357442389	40 ℃ 24 h ns; 48 h↑; 72 h↓	Medicago sativa	leaf	Li et al, 2013
	04 Signaling
	Ca2+-transporting ATPase-like protein	—	Ca2+-transporting ATPase-like protein	gi|7269889|	55 °C 4h↑	Agave americana	leaf chloroplast	Shakeel et al., 2013
	Calcium-binding protein	CaB	Calcium-binding protein	gi|2830l674|	55 °C 4h↑	Agave americana	leaf chloroplast	Shakeel et al., 2013
	GTP-binding protein G	G protein	protein GTP binding protein	gi|297612820	35℃ 90% relative humidity 6h↑; 12h↑; 24h↑	Portulaca oleracea	leaf	Yang et al., 2012
	Small GTPase	Ran	GTP-binding nuclear protein Ran1A		40 ℃/35 ℃ day/night, 2d, A. stolonifera↑	Agrostis stolonifera	leaf	Xu et al., 2010
			GTP-binding nuclear protein Ran1A		40 ℃/35 ℃ day/night, 10d, A. stolonifera↑	Agrostis stolonifera	leaf	Xu et al., 2010
			GTP-binding nuclear protein Ran1A		40 ℃/35 ℃ day/night, 2d, A. scabra ↑	Agrostis scabra	leaf	Xu et al., 2010
			GTP-binding nuclear protein Ran1A		40 ℃/35 ℃ day/night, 10d, A. scabra ↑	Agrostis scabra	leaf	Xu et al., 2010
		Rab	RAB1C	CAA98160	42℃ 75% relative humidity12h↑	Glycine max	stem	Ahsan et al., 2010
	Heme binding protein 2	HBP	Putative heme binding protein 2	BAA96146	40℃ 48h↑;45℃ 48h↑	Oryza sativa	leaf	Han et al., 2009
	BRI1-KD interacting protein 114	—	BRI1-KD interacting protein 114	gi|42733490	35◦C/26◦C day/night 5d,‘810'↑	Triticum aestivum	leaf	Wang et al., 2015
	Nucleoside diphosphate kinase	NDPK	NDPK I	Q39839	40 °C 12h↑	Glycine max	leaf	Ahsan et al., 2010
			NDPK1	AAT70416	42℃ 60% humidity 24 h↑	Oryza sativa	leaf	Lee et al., 2007
			Nucleoside diphosphate kinase 1, NDPK1	A5B878	43℃ 6h ↑; 25℃ recovery 4d ↑	Vitis vinifera	leaf	Liu et al. 2014
			Nucleoside diphosphate kinase 3	gi|226088577	40 ℃ 24 h↓; 48 h↑; 72 h↑	Medicago sativa	leaf	Li et al, 2013
	CC-NBS-LRR-like protein	—	CC-NBS-LRR-like protein	gi|47027824	35℃ 90% relative humidity 6h↓; 12h↓; 24h↓	Portulaca oleracea	leaf	Yang et al., 2012
	PAS/LOV protein B	PLPB	PLPB (PAS/LOV PROTEIN B); signal transducer	gi|42570655	35℃ 90% relative humidity 6h↓; 12h↓; 24h↓	Portulaca oleracea	leaf	Yang et al., 2012
	Annexin D1	—	Annexin D1	Q9SYT0	40 ℃ 6h↓	Arabidopsis thaliana	leaf	Rocco et al., 2013
	MYB family transcription factor	MYB	MYB family transcription factor	gi|297722033	35℃ 90% relative humidity 6h↑; 12h↑; 24h↑	Portulaca oleracea	leaf	Yang et al., 2012
	WRKY transcription factor	WRKY	WRKY transcriptional factor	gi|46394386	35℃ 90% relative humidity 6h↑;12h↑; 24h↑	Portulaca oleracea	leaf	Yang et al., 2012
	05 Protein processing and degradation
	Low molecular weight heat shock protein(chaperone)	LMW HSP	HSP 20 kDa Chloroplastic	O65282	42℃ 75% relative humidity12h↑	Glycine max	leaf	Ahsan et al., 2010
			HSP 20 kDa Chloroplastic	O65282	42℃ 75% relative humidity12h↑	Glycine max	leaf	Ahsan et al., 2010
			Small heat shock protein, Chloroplastic	P09887	42℃ 75% relative humidity12h↑	Glycine max	stem	Ahsan et al., 2010
			Chloroplast 26 kDa heat shock protein	gi|455619	42°C 2h↑	Hordeum spontaneum	leaf	Ashoub et al., 2015
			HSP 20 kDa Chloroplastic	O65282	40 °C 12h↑	Glycine max	leaf	Ahsan et al., 2010
			HSP 20 kDa Chloroplastic	O65282	40 °C 12h↑	Glycine max	leaf	Ahsan et al., 2010
			17.5 kDa class I hsp	AAR25848	38 ◦C 24 h ↑	Pinellia ternata	leaf	Zhu et al., 2013
			17.7 kDa heat shock protein	AAB63311	38 ◦C 24 h ↑	Pinellia ternata	leaf	Zhu et al., 2013
			18.2 kDa class I hsp	P27880	38 ◦C 24 h ↑	Pinellia ternata	leaf	Zhu et al., 2013
			18.2 kDa class I hsp	XP_002281220	38 ◦C 24 h ↑	Pinellia ternata	leaf	Zhu et al., 2013
			heat shock protein 17.9	CAA63903	38 ◦C 24 h ↑	Pinellia ternata	leaf	Zhu et al., 2013
			heat shock protein 17.9	CAA63903	38 ◦C 24 h ↑	Pinellia ternata	leaf	Zhu et al., 2013
			HSP21	ABW81098	38 ◦C 24 h ↑	Pinellia ternata	leaf	Zhu et al., 2013
			mitochondrial shsp	NP_001233872.1	38 ◦C 24 h ↑	Pinellia ternata	leaf	Zhu et al., 2013
			small heat shock protein	AEX97053	38 ◦C 24 h ↑	Pinellia ternata	leaf	Zhu et al., 2013
			small heat shock protein	AEX97053	38 ◦C 24 h ↑	Pinellia ternata	leaf	Zhu et al., 2013
			small heat shock protein	AEX97053	38 ◦C 24 h ↑	Pinellia ternata	leaf	Zhu et al., 2013
			small heat shock protein	AEX97053	38 ◦C 24 h ↑	Pinellia ternata	leaf	Zhu et al., 2013
			small heat shock protein	AFK28040	38 ◦C 24 h ↑	Pinellia ternata	leaf	Zhu et al., 2013
			small heat shock protein	AFK28040	38 ◦C 24 h ↑	Pinellia ternata	leaf	Zhu et al., 2013
			17.3 kDa class I heat shock protein	P02519	42℃ 75% relative humidity12h↑	Glycine max	stem	Ahsan et al., 2010
			17.3 kDa class I HSP	P02519	42℃ 75% relative humidity12h↑	Glycine max	leaf	Ahsan et al., 2010
			17.5 kDa class I heat shock protein	P04794	42℃ 75% relative humidity12h↑	Glycine max	stem	Ahsan et al., 2010
			17.5 kDa class I heat shock protein	P04794	42℃ 75% relative humidity12h↑	Glycine max	stem	Ahsan et al., 2010
			17.5 kDa class I heat shock protein	P04794	42℃ 75% relative humidity12h↑	Glycine max	stem	Ahsan et al., 2010
			17.5 kDa class I heat shock protein	P04793	42℃ 75% relative humidity12h↑	Glycine max	stem	Ahsan et al., 2010
			17.5 kDa class I HSP	P04794	42℃ 75% relative humidity12h↑	Glycine max	leaf	Ahsan et al., 2010
			17.6 kDa class I heat shock protein	P04795	42℃ 75% relative humidity12h↑	Glycine max	stem	Ahsan et al., 2010
			17.7 kDa class I small heat shock protein	ABS72445	42℃ 75% relative humidity12h↑	Glycine max	stem	Ahsan et al., 2010
			17.7 kDa class I small HSP	P92309	42℃ 75% relative humidity12h↑	Glycine max	leaf	Ahsan et al., 2010
			18.5 kDa class I heat shock protein	P05478	42℃ 75% relative humidity12h↑	Glycine max	stem	Ahsan et al., 2010
			18.5 kDa class I heat shock protein	P05478	42℃ 75% relative humidity12h↑	Glycine max	stem	Ahsan et al., 2010
			18.5 kDa class I heat shock protein	P05478	42℃ 75% relative humidity12h↑	Glycine max	stem	Ahsan et al., 2010
			18.5 kDa class I HSP	P05478	42℃ 75% relative humidity12h↑	Glycine max	leaf	Ahsan et al., 2010
			22.0 kDa class IV heat shock protein	P30236	42℃ 75% relative humidity12h↑	Glycine max	stem	Ahsan et al., 2010
			22.0 kDa class IV heat shock protein	P30236	42℃ 75% relative humidity12h↑	Glycine max	stem	Ahsan et al., 2010
			HSP 22 kDa, mitochondrial	Q39818	42℃ 75% relative humidity12h↑	Glycine max	leaf	Ahsan et al., 2010
			Hsp23.9	AAB03096	42℃ 75% relative humidity12h↑	Glycine max	stem	Ahsan et al., 2010
			Hsp23.9	AAB03096	42℃ 75% relative humidity12h↑	Glycine max	leaf	Ahsan et al., 2010
			Small molecular HSP 17.5	ABK92179	42℃ 75% relative humidity12h↑	Glycine max	leaf	Ahsan et al., 2010
			Stromal 70 kDa heat shock	Q02028	42℃ 75% relative humidity12h↑	Glycine max	leaf	Ahsan et al., 2010
			Shock protein, low molecular weight	NP_912360	42℃ 60% humidity 24 h↑	Oryza sativa	leaf	Lee et al., 2007
			17.3 kDa class I HSP	P02519	40 °C 12h↑	Glycine max	leaf	Ahsan et al., 2010
			17.5 kDa class I HSP	P04794	40 °C 12h↑	Glycine max	leaf	Ahsan et al., 2010
			17.7 kDa class I small HSP	P92309	40 °C 12h↑	Glycine max	leaf	Ahsan et al., 2010
			predicted protein/Hordeum vulgaressp.vulgarehomologous to 17.67 kDa heat-shock protein	gi|326519636	42°C 2h↑	Hordeum spontaneum	leaf	Ashoub et al., 2015
			HSP 20.1	CAA12387	42/35℃ 48h↑120h↑	Carissa spinarum	leaf	Zhang et al.,2010
			18.5 kDa class I HSP	P05478	40 °C 12h↑	Glycine max	leaf	Ahsan et al., 2010
			16.9 kDa class I heat shock protein 2	Q943E6	45℃ 48h↑	Oryza sativa	leaf	Han et al., 2009
			22.0 kDa class IV HSP	P30236	40 °C 12h↑	Glycine max	leaf	Ahsan et al., 2010
			HSP 22 kDa, mitochondrial	Q39818	40 °C 12h↑	Glycine max	leaf	Ahsan et al., 2010
			Heat shock 22 kDa protein, mitochondrial	Q39818	42℃ 75% relative humidity12h↑	Glycine max	stem	Ahsan et al., 2010
			Hsp23.9	AAB03096	40 °C 12h↑	Glycine max	leaf	Ahsan et al., 2010
			Small molecular HSP 17.5	ABK92179	40 °C 12h↑	Glycine max	leaf	Ahsan et al., 2010
			Putative low molecular weight heat shock protein	BAD17092	45℃ 48h↑	Oryza sativa	leaf	Han et al., 2009
			Putative low molecular weight heat shock protein	BAD17092	45℃ 48h↑	Oryza sativa	leaf	Han et al., 2009
			Heat shock protein 22, endoplasmic reticulum, HSP22	F6HJZ4	43℃ 6h ↑	Vitis vinifera	leaf	Liu et al. 2014
			Heat shock protein 21, chloroplast, HSP21	A5B868	43℃ 6h ↑	Vitis vinifera	leaf	Liu et al. 2014
			Heat shock protein 26	E0CVB4	43℃ 6h ↑; 25℃ recovery 4d ↑	Vitis vinifera	leaf	Liu et al. 2014
	High molecular weight heat shock protein	HMW HSP	Heat shock 70 kDa protein 6, chloroplastic	Q9STW6	40 ℃ 6h↑	Arabidopsis thaliana	leaf	Rocco et al., 2013
			Heat shock 70 kDa protein 6, chloroplastic	Q9STW6	40 ℃ 6h↑	Arabidopsis thaliana	leaf	Rocco et al., 2013
			Heat shock 70 kDa protein 6, chloroplastic	Q9STW6	40 ℃ 6h↑	Arabidopsis thaliana	leaf	Rocco et al., 2013
			Heat shock 70 kDa protein 6, chloroplastic	Q9STW6	40 ℃ 6h↑	Arabidopsis thaliana	leaf	Rocco et al., 2013
			70 kDa HSC protein 1		40 ℃/35 ℃ day/night, 10d, A. stolonifera↓	Agrostis stolonifera	leaf	Xu et al., 2010
			70 kDa HSC protein 1		40 ℃/35 ℃ day/night, 2d, A. scabra ↓	Agrostis scabra	leaf	Xu et al., 2010
			Chloroplast heat shock protein 70−2	gi|166919372	35℃ 90% relative humidity 6h↑;12h↑;24h↑	Portulaca oleracea	leaf	Yang et al., 2012
			70 kDa heat shock cognate	AAS57913	40 °C 12h↑	Glycine max	leaf	Ahsan et al., 2010
			70 kDa heat shock protein	CAA52149	40 °C 12h↑	Glycine max	leaf	Ahsan et al., 2010
			Stromal 70 kDa heat shock	Q02028	40 °C 12h↑	Glycine max	leaf	Ahsan et al., 2010
			70 kDa heat shock cognate	AAS57913	42℃ 75% relative humidity12h↑	Glycine max	leaf	Ahsan et al., 2010
			70 kDa heat shock cognate protein 1	AAS57912	42℃ 75% relative humidity12h↑	Glycine max	stem	Ahsan et al., 2010
			70 kDa heat shock cognate protein 1	AAS57912	42℃ 75% relative humidity12h↑	Glycine max	stem	Ahsan et al., 2010
			70 kDa heat shock protein	CAA52149	42℃ 75% relative humidity12h↑	Glycine max	leaf	Ahsan et al., 2010
			Heat shock 70 kDa protein	P26413	42℃ 75% relative humidity12h↑	Glycine max	stem	Ahsan et al., 2010
			Hsc70	gi|762844	42°C 2h↑	Hordeum spontaneum	leaf	Ashoub et al., 2015
			Heat shock cognate 70 kDa protein	gi|475551788	42°C 2h↑	Hordeum spontaneum	leaf	Ashoub et al., 2015
			Predicted protein/Hordeum vulgaressp.vulgarehomologous to heat shock cognate 70 kDa protein	gi/326497219	42°C 2h↑	Hordeum spontaneum	leaf	Ashoub et al., 2015
			Predicted protein/Hordeum vulgaressp.vulgarehomologous to heat shock protein 70 kDa protein	gi|326506132	42°C 2h↑	Hordeum spontaneum	leaf	Ashoub et al., 2015
			Heat shock cognate 70 kDa protein, putative, expressed	ABF95267	45℃ 48h↑	Oryza sativa	leaf	Han et al., 2009
			Heat shock cognate 70 kDa protein, putative, expressed	ABF95267	45℃ 48h↑	Oryza sativa	leaf	Han et al., 2009
			Putative HSP70	NP_915417	42℃ 60% humidity 24 h↑	Oryza sativa	leaf	Lee et al., 2007
			Putative HSP70	NP_915417	42℃ 60% humidity 24 h↑	Oryza sativa	leaf	Lee et al., 2007
			Putative HSP70	NP_915417	42℃ 60% humidity 24 h↑	Oryza sativa	leaf	Lee et al., 2007
			Heat shock 70 protein	2654208	55℃ 5h ↑	Miscanthus sinensis	leaf	Sharmin et al., 2013
			Heat shock protein 70	238054071	55℃ 5h ↑	Miscanthus sinensis	leaf	Sharmin et al., 2013
			HSP70 (heat shock protein 70); ATP binding	15230534	55℃ 5h ↑	Miscanthus sinensis	leaf	Sharmin et al., 2013
			Chloroplast heat shock protein 70	A4ZYQ0	36 ℃/32 ℃ day/night 7d↓	Hordeum vulgare	leaf	Rollins et al. 2013
			Heat shock 70 kDa protein	F6HYG1	43℃ 4h ↓	Vitis vinifera	leaf	Liu et al. 2014
			Heat shock protein 70	F6HU55	25℃ recovery 4d ↑	Vitis vinifera	leaf	Liu et al. 2014
			Similar to PsHSP71.2	F6HYK6	25℃ recovery 4d ↑	Vitis vinifera	leaf	Liu et al. 2014
			HSP90-like protein 7, HSP90-7	A5BX00	43℃ 6h ↓; 25℃ recovery 4d ↑	Vitis vinifera	leaf	Liu et al. 2014
			Heat shock protein 90	F6HGF1	43℃ 6h ↓; 25℃ recovery 4d ↑	Vitis vinifera	leaf	Liu et al. 2014
			Heat shock protein 90.1, cytoplasmic, HSP90-1	A5ADL7	25℃ recovery 4d ↑	Vitis vinifera	leaf	Liu et al. 2014
			Heat-shock protein	Q43638	36 ℃/32 ℃ day/night 7d↑	Hordeum vulgare	leaf	Rollins et al. 2013
			protein heat shock protein DnaJ	gi|115436952	35℃ 90% relative humidity 6h↑; 12h↑; 24h↑	Portulaca oleracea	leaf	Yang et al., 2012
			heat shock protein 90	gi|225903795	35℃ 90% relative humidity 6h↑; 12h↑; 24h↑	Portulaca oleracea	leaf	Yang et al., 2012
			heat shock protein 90	gi|326503698	42°C 2h↑	Hordeum spontaneum	leaf	Ashoub et al., 2015
			Heat shock protein 90-1	ACI31552	42℃ 75% relative humidity12h↑	Glycine max	stem	Ahsan et al., 2010
			Putative HSP	XP_468773	42℃ 60% humidity 24 h↑	Oryza sativa	leaf	Lee et al., 2007
			Putative HSP	XP_468773	42℃ 60% humidity 24 h↑	Oryza sativa	leaf	Lee et al., 2007
			Putative HSP	XP_468773	42℃ 60% humidity 24 h↑	Oryza sativa	leaf	Lee et al., 2007
			Putative HSP	XP_462737	42℃ 60% humidity 24 h↑	Oryza sativa	leaf	Lee et al., 2007
	Protease		Cysteine proteinase	gi|52546926|	55 °C 4h↑	Agave americana	leaf chloroplast	Shakeel et al., 2013
			Putative cysteine protease 1	gi|40806498|	55 °C 4h↑	Agave americana	leaf chloroplast	Shakeel et al., 2013
			Chloroplastic ATP-dependent zinc metalloprotease FTSH 1	gi|474350516	42°C 2h↑	Hordeum spontaneum	leaf	Ashoub et al., 2015
			ATP-dependent zinc metalloprotease FtsH 2, chloroplastic	gi|75114857	35◦C/26◦C day/night 5d,‘1039'↓	Triticum aestivum	leaf	Wang et al., 2015
			Putative chloroplast protease	gi|52075839	35◦C/26◦C day/night 5d,‘810'↑	Triticum aestivum	leaf	Wang et al., 2015
			ATP-dependent zinc metalloprotease FTSH 1, chloroplastic	Q5Z974	36 ℃/32 ℃ day/night 7d↑	Hordeum vulgare	leaf	Rollins et al. 2013
			ATP-dependent Clp protease ATP-binding subunit clpA homologue CD4B, chloroplastic	P31542	36 ℃/32 ℃ day/night 7d↑	Hordeum vulgare	leaf	Rollins et al. 2013
	Chaperonin 21	Cpn21	Chloroplast chaperonin 21	AAT80888	42/35℃ 48h↓120h↓	Carissa spinarum	leaf	Zhang et al.,2010
			Putative chaperonin 21 precursor, containing cpn10[cd00320] domain	BAD35232	45℃ 48h↑	Oryza sativa	leaf	Han et al., 2009
	Chaperonin 20	Cpn20	20 kDa chaperonin, chloroplastic	O65282	40 ℃ 6h↑	Arabidopsis thaliana	leaf	Rocco et al., 2013
Reference:
[1]	Ahsan, N.; Donnart, T.; Nouri, M.Z. Komatsu, S. Tissue-specific defense and thermo-adaptive mechanisms of soybean seedlings under heat stress revealed by proteomic approach. Journal of Proteome Research, 2010, 9, 4189-4204.
[2]	Ashoub, A.; Baeumlisberger, M.; Neupaertl, M.; Karas, M. Bruggemann, W. Characterization of common and distinctive adjustments of wild barley leaf proteome under drought acclimation, heat stress and their combination. Plant Molecular Biology, 2015, 87, 459-471.
[3]	Han, F.; Chen, H.; Li, X.; Yang, M.; Liu, G. Shen, S. A comparative proteomic analysis of rice seedlings under various high-temperature stresses. Biochimica et biophysica acta, 2009, 1794, 1625-1634.
[4]	Lee, D.; Ahsan, N.; Lee, S.; Kang, K.Y.; Bahk, J.D.; Lee, I. Lee, B. A proteomic approach in analyzing heat-responsive proteins in rice leaves. Proteomics, 2007, 7, 3369-3383.
[5]	Li, W.; Wei, Z.; Qiao, Z.; Wu, Z.; Cheng, L. Wang, Y. Proteomics analysis of alfalfa response to heat stress. PloS one, 2013, 8, e82725.
[6]	Lin, H.H.; Lin, K.H.; Chen, S.C.; Shen, Y.H. Lo, H.F. Proteomic analysis of broccoli (Brassica oleracea) under high temperature and waterlogging stresses. Botanical Studies, 2015, 56, doi: 10.1186/s40529-015-0098-2.
[7]	Liu, G.T.; Ma, L.; Duan, W.; Wang, B.-C.; Li, J.-H.; Xu, H.-G.; Yan, X.-Q.; Yan, B.-F.; Li, S.-H. Wang, L.-J. Differential proteomic analysis of grapevine leaves by iTRAQ reveals responses to heat stress and subsequent recovery. Bmc Plant Biology, 2014, 14, doi.org/10.1186/1471-2229-14-110.
[8]	Rocco, M.; Arena, S.; Renzone, G.; Scippa, G.S.; Lomaglio, T.; Verrillo, F.; Scaloni, A. Marra, M. Proteomic analysis of temperature stress-responsive proteins in Arabidopsis thaliana rosette leaves. Molecular BioSystems, 2013, 9, 1257-1267.
[9]	Rollins, J.A.; Habte, E.; Templer, S.E.; Colby, T.; Schmidt, J. von Korff, M. Leaf proteome alterations in the context of physiological and morphological responses to drought and heat stress in barley (Hordeum vulgare L.). Journal of Experimental Botany, 2013, 64, 3201-3212.
[10]	Scafaro, A.P.; Haynes, P.A. Atwell, B.J. Physiological and molecular changes in Oryza meridionalis Ng., a heat-tolerant species of wild rice. Journal of Experimental Botany, 2010, 61, 191-202.
[11]	Shakeel, S.N.; Aman, S.; Ul Haq, N.; Heckathorn, S.A. Luthe, D. Proteomic and transcriptomic analyses of Agave americana in response to heat stress. Plant Molecular Biology Reporter, 2013, 31, 840-851.
[12]	Sharmin, S.A.; Alam, I.; Rahman, M.A.; Kim, K.H.; Kim, Y.G. Lee, B.H. Mapping the leaf proteome of Miscanthus sinensis and its application to the identification of heat-responsive proteins. Planta, 2013, 238, 459-474.
[13]	Wang, X.; Dinler, B.S.; Vignjevic, M.; Jacobsen, S. Wollenweber, B. Physiological and proteome studies of responses to heat stress during grain filling in contrasting wheat cultivars. Plant Science, 2015, 230, 33-50.
[14]	Xu, C.P. Huang, B.R. Differential proteomic response to heat stress in thermal Agrostis scabra and heat-sensitive Agrostis stolonifera. Physiologia Plantarum, 2010, 139, 192-204.
[15]	Yang, Y.; Chen, J.; Liu, Q.; Ben, C.; Todd, C.D.; Shi, J.; Yang, Y. Hu, X. Comparative proteomic analysis of the thermotolerant plant Portulaca oleracea acclimation to combined high temperature and humidity stress. Journal of Proteome Research, 2012, 11, 3605-3623.
[16]	Zhang, M.H.; Li, G.W.; Huang, W.; Bi, T.; Chen, G.Y.; Tang, Z.C.; Su, W.A. Sun, W.N. Proteomic study of Carissa spinarum in response to combined heat and drought stress. Proteomics, 2010, 10, 3117-3129.
[17]	Zhang, Y.Y.; Xu, L.; Zhu, X.W.; Gong, Y.Q.; Xiang, F.; Sun, X.C. Liu, L.W. Proteomic analysis of heat stress response in leaves of radish (Raphanus sativus L.). Plant Molecular Biology Reporter, 2013, 31, 195-203.
[18]	Zhu, Y.H.; Zhu, G.S.; Guo, Q.S.; Zhu, Z.B.; Wang, C.L. Liu, Z.Y. A comparative proteomic analysis of Pinellia ternata leaves exposed to heat stress. International Journal of Molecular Sciences, 2013, 14, 20614-20634.
