# Supplementary material for: Heat-Responsive Photosynthetic and Signaling Pathways in Plants: Insight from Proteomics
Source: Int J Mol Sci. 2017 Oct 20;18(10):2191. doi: 10.3390/ijms18102191 (PMC5666872; doi:10.3390/ijms18102191)
Supplement: Supplementary file 1 [file ijms-18-02191-s001.zip › ijms-225429-supplementary/Table S2.xlsx]

## Sheet: Sheet1
	Table 2 List of plant heat-responsive phosphoproteins involved in photosynthesis and signaling reported in two publications.
	Function and name of unique proteins/protein familiesa	Abbreviation	Accession	Protein names in original research articles	Phosphosite probabilities	Changes pattern of phosphorylation level	Stress treatment	Plant species	Tissue	References
	01 Signaling
	Phospholipase c	PLC	B4FY17	Phospholipase c	S(14): 100.0	↑	heat from 28-42°C and stable at 42°C for 1h, total 8h	Zea mays	leaf	Hu et al., 2015
	Protein kinase superfamily protein	——	K7UF98	Protein kinase superfamily protein	S(10): 78.0	↑	heat from 28-42°C and stable at 42°C for 1h, total 8h	Zea mays	leaf	Hu et al., 2015
	Serine threonine-protein kinase wnk4-like	STK	K7TZQ1	Serine threonine-protein kinase wnk4-like	S(5): 93.4	↑	heat from 28-42°C and stable at 42°C for 1h, total 8h	Zea mays	leaf	Hu et al., 2015
	Calmodulin-binding family protein	——	B8A0K2	Calmodulin-binding family protein	S(3): 100.0; S(8): 100.0	↑	heat from 28-42°C and stable at 42°C for 1h, total 8h	Zea mays	leaf	Hu et al., 2015
	02 Photosynthesis
	Protochlorophyllide reductase b	POR	B4FKM0	Protochlorophyllide reductase b	S(7): 81.2	0.47↓	heat from 28-42°C and stable at 42°C for 1h, total 8h	Zea mays	leaf	Hu et al., 2015
	Oxygen-evolving enhancer protein 1	OEE	B4FRF2	Oxygen-evolving enhancer protein 1	S(3): 96.7	↑	heat from 28-42°C and stable at 42°C for 1h, total 8h	Zea mays	leaf	Hu et al., 2015
	RuBisCO large subunit	Rubisco LS	D3W4H3	Ribulose bisphosphate carboxylase large chain	Serine-221	DP↓	42°C, 12h, 24h	Oryza sativa	leaf	Chen et al., 2011
			Q5K3B1	Ribulose bisphosphate carboxylase large chain	Serine-228	DP↓	42°C, 12h, 24h	Oryza sativa	leaf	Chen et al., 2011
	Os01g0791600 protein	——	C7IWD0	Os01g0791600 protein	Serine-165	DP↓	42°C, 12h, 24h	Oryza sativa	leaf	Chen et al., 2011
	03 Carbon metabolism
	Trehalose-phosphate synthase	TPS	K7V0H0	Probable -trehalose-phosphate synthase	S(3): 88.1	↑	heat from 28-42°C and stable at 42°C for 1h, total 8h	Zea mays	leaf	Hu et al., 2015
	Fructose-bisphosphate aldolase	FBPA	C0PD30	Fructose-bisphosphate aldolase	S(3): 100.0	↑	heat from 28-42°C and stable at 42°C for 1h, total 8h	Zea mays	leaf	Hu et al., 2015
	Phosphoenolpyruvate carboxykinase	PEPCK	C0P3W9	Phosphoenolpyruvate carboxykinase	S(1): 97.9; S(4): 2.2; T(5): 99.9	0.23↓	heat from 28-42°C and stable at 42°C for 1h, total 8h	Zea mays	leaf	Hu et al., 2015
			C0P3W9	Phosphoenolpyruvate carboxykinase	S(1): 100.0; S(4): 94.4; T(5): 94.4; T(13): 99.8	0.22↓	heat from 28-42°C and stable at 42°C for 1h, total 8h	Zea mays	leaf	Hu et al., 2015
			C0P3W9	Phosphoenolpyruvate carboxykinase	S(1): 100.0	0.41↓	heat from 28-42°C and stable at 42°C for 1h, total 8h	Zea mays	leaf	Hu et al., 2015
			C0P3W9	Phosphoenolpyruvate carboxykinase	S(10): 100.0; T(11): 100.0	0.59↓	heat from 28-42°C and stable at 42°C for 1h, total 8h	Zea mays	leaf	Hu et al., 2015
	04 energy metabolism
	ATP synthase		Q6ENG7	ATP synthase subunit beta, chloroplastic	Serine-414	↑	42°C, 12h, 24h	Oryza sativa	leaf	Chen et al., 2011
			Q6Z8K7	H(+)-transporting ATP synthase	Serine-16	DP↓	42°C, 12h, 24h	Oryza sativa	leaf	Chen et al., 2011
Reference:
[1]	Hu, X.L.; Wu, L.J.; Zhao, F.Y.; Zhang, D.Y.; Li, N.N.; Zhu, G.H.; Li, C.H. Wang, W. Phosphoproteomic analysis of the response of maize leaves to drought, heat and their combination stress. Front. Plant Sci., 2015, 6, doi: 10.3389/fpls.2015.00298.
[2]	Chen, X.; Zhang, W.; Zhang, B.; Zhou, J.; Wang, Y.; Yang, Q.; Ke, Y. He, H. Phosphoproteins regulated by heat stress in rice leaves. Proteome Science, 2011, 9, 37-37.
